# Supplementary material for: Interactions of the Streptococcus pneumoniae Toxin-Antitoxin RelBE Proteins with Their Target DNA
Source: Microorganisms. 2021 Apr 15;9(4):851. doi: 10.3390/microorganisms9040851 (PMC8071376; doi:10.3390/microorganisms9040851)
Supplement: Supplementary file 1 [file microorganisms-09-00851-s001.zip]

Archive with 1 entries (1 files):
- microorganisms-1160345-supplementary.pdf
